# Supplementary material for: Functional Biomechanical Analysis of Javelin Throw Technique in Junior Athletes
Source: J Funct Morphol Kinesiol. 2026 Mar 31;11(2):145. doi: 10.3390/jfmk11020145 (PMC13108131; doi:10.3390/jfmk11020145)
Supplement: Supplementary file 1 [file jfmk-11-00145-s001.zip]

Archive with 1 entries (1 files):
- jfmk-4168822-supplementary.pdf
